# Supplementary material for: Relevance of IGFBP2 proteolysis in glioma and contribution of the extracellular protease ADAMTS1
Source: Oncotarget. 2014 May 26;5(12):4295–304. doi: 10.18632/oncotarget.2009 (PMC4147324; doi:10.18632/oncotarget.2009)
Supplement: Supplementary file 2 [file oncotarget-05-4295-s002.xlsx]

## Sheet: Hoja1
Code	DIAGNOSTIC	TMA	Position	ADAMTS1	IGFBP2 mAb (N-term) (C10)	IGFBP2 pAb (C-term) (C18)
GBM-LC-001	GLIOBLASTOMA MULTIFORME	1	1-ad	0	5	0
GBM-LC-002	GLIOBLASTOMA MULTIFORME		1-eh	0	0	20
GBM-LC-003	GLIOBLASTOMA MULTIFORME		2-ad	0	10	70
GBM-LC-005	GLIOBLASTOMA MULTIFORME		2-eh	nv	nv	nv
GBM-LC-007	GLIOBLASTOMA MULTIFORME		3-ad	0	0	55
GBM-LC-008	GLIOBLASTOMA MULTIFORME		3-eh	0	10	30
GBM-LC-009	GLIOBLASTOMA MULTIFORME		4-ad	0	80	40
GBM-LC-010	GLIOBLASTOMA MULTIFORME		4-eh	5	80	70
GBM-LC-011	GLIOBLASTOMA MULTIFORME		5-ad	0	5	10
GBM-LC-013	GLIOBLASTOMA MULTIFORME		5-eh	10	50	45
GBM-LC-015	GLIOBLASTOMA MULTIFORME		6-ad	5	60	60
GBM-LC-016	GLIOBLASTOMA MULTIFORME		6-eh	70	75	0
GBM-LC-017	GLIOBLASTOMA MULTIFORME		7-ad	10	75	25
GBM-LC-018	GLIOBLASTOMA MULTIFORME		7-eh	80	50	5
GBM-LC-019	GLIOBLASTOMA MULTIFORME		8-ad	50	85	60
GBM-LC-020	GLIOBLASTOMA MULTIFORME		8-eh	0	30	40
GBM-LC-021	GLIOBLASTOMA MULTIFORME		9-ad	80	80	90
GBM-LC-022	GLIOBLASTOMA MULTIFORME		9-eh	0	10	10
GBM-LC-023	GLIOBLASTOMA MULTIFORME		10-ad	70	60	20
GBM-LC-024	GLIOBLASTOMA MULTIFORME		10-eh	nv	nv	nv
GBM-LC-025	GLIOBLASTOMA MULTIFORME	2	1-ad	0	20	0
GBM-LC-026	GLIOBLASTOMA MULTIFORME		1-eh	0	20	0
GBM-LC-027	GLIOBLASTOMA MULTIFORME		2-ad	50	60	20
GBM-LC-028	GLIOBLASTOMA MULTIFORME		2-eh	30	45	80
GBM-LC-029	GLIOBLASTOMA MULTIFORME		3-ad	50	40	10
GBM-LC-030	GLIOBLASTOMA MULTIFORME		3-eh	nv	nv	nv
GBM-LC-031	GLIOBLASTOMA MULTIFORME		4-ad	nv	nv	nv
GBM-LC-033	GLIOBLASTOMA MULTIFORME		4-eh	5	30	0
GBM-LC-034	GLIOBLASTOMA MULTIFORME		5-ad	5	40	40
GBM-LC-035	GLIOBLASTOMA MULTIFORME		5-eh	50	80	90
GBM-LC-037	GLIOBLASTOMA MULTIFORME		6-ad	nv	nv	nv
GBM-LC-039	GLIOBLASTOMA MULTIFORME		6-eh	0	40	10
GBM-LC-042	GLIOBLASTOMA MULTIFORME		7-ad	50	55	25
GBM-LC-044	GLIOBLASTOMA MULTIFORME		7-eh	5	60	20
GBM-LC-045	GLIOBLASTOMA MULTIFORME		8-ad	60	90	nv
GBM-LC-046	GLIOBLASTOMA MULTIFORME		8-eh	nv	nv	nv
GBM-LC-047	GLIOBLASTOMA MULTIFORME		9-ad	10	70	85
GBM-LC-048	GLIOBLASTOMA MULTIFORME		9-eh	nv	nv	nv
GBM-LC-052	GLIOBLASTOMA MULTIFORME		10-ad	5	80	40
GBM-LC-054	GLIOBLASTOMA MULTIFORME		10-eh	10	60	70
