# Supplementary material for: Relevance of IGFBP2 proteolysis in glioma and contribution of the extracellular protease ADAMTS1
Source: Oncotarget. 2014 May 26;5(12):4295–304. doi: 10.18632/oncotarget.2009 (PMC4147324; doi:10.18632/oncotarget.2009)
Supplement: Supplementary file 3 [file oncotarget-05-4295-s003.xls]

## Sheet: REMBRANDT Data
		Survival (Months)	ADAMTS1	ADAMTS1	ADAMTS1	ADAMTS1	ADAMTS1	IGFBP2	IGFBP2	IGFBP2	IGFBP2	IGFBP2
			222162_s_at	222486_s_at	IMAGE:144797	IMAGE:3303586	IMAGE:62263	202718_at	IMAGE:1456802	IMAGE:233721	IMAGE:4150433	IMAGE:4170437
ASTROCYTOMA Samples	00715851_T	15	0.1870	0.1550	-	-	-	-	-	-	-	-
	03421899_T	17	-	0.3530	-	-	-	88.6770	-	-	-	-
	03437595_T	16	-	0.4360	-	-	-	2.5560	-	-	-	-
	03441740_T	13	0.0850	0.1620	-	-	-	37.3030	-	-	-	-
	03460111_T	5	0.1640	0.2110	-	-	-	2.0410	-	-	-	-
	03461078_T	10	0.1210	0.1570	-	-	-	-	-	-	-	-
	03463522_T	10	0.1410	0.0950	-	-	-	-	-	-	-	-
	03477889_T	6	0.1590	0.1280	-	-	-	3.7520	-	-	-	-
	03484270_T	6.0	0.0420	0.1600	-	-	-	5.2080	-	-	-	-
	E09212_T	7.1	-	2.2730	-	-	-	25.3470	-	-	-	-
	E09231_T	--	-	3.7650	-	-	-	2.1850	-	-	-	-
	E09239_T	63.3	-	-	-	-	-	103.5910	-	-	-	-
	E09296_T	--	-	2.4970	-	-	-	12.6820	-	-	-	-
	E09393_T	--	0.3950	0.2240	-	-	-	3.0040	-	-	-	-
	E09408_T	--	0.3510	0.2830	-	-	-	3.0080	-	-	-	-
	E09515_T	65.4	3.1340	6.9190	-	-	-	3.1820	-	-	-	-
	E09531_T	19.3	0.3730	0.2990	-	-	-	3.4050	-	-	-	-
	E09542_T	--	-	0.3590	-	-	-	-	-	-	-	-
	E09673_T	213.8	0.3460	0.2670	-	-	-	5.7150	-	-	-	-
	E09743_T	--	2.0280	5.5080	-	-	-	3.1270	-	-	-	-
	E09797_T	--	-	0.1310	-	-	-	96.9220	-	-	-	-
	E09801_T	42.5	0.0570	0.1140	-	-	-	10.2230	-	-	-	-
	E09811_T	--	0.1880	0.3570	-	-	-	-	-	-	-	-
	E09818_T	38.1	0.4920	0.3070	-	-	-	-	-	-	-	-
	E09819_T	10.9	-	-	-	-	-	13.5110	-	-	-	-
	E09826_T	23.0	0.2160	-	-	-	-	27.5460	-	-	-	-
	E09855_T	38.4	0.4780	0.4160	-	-	-	33.5390	-	-	-	-
	E09892_T	38.8	0.3480	0.1540	-	-	-	0.3360	-	-	-	-
	E09914_T	--	0.3370	0.1910	-	-	-	-	-	-	-	-
	E09920_T	59.4	-	0.2980	-	-	-	39.9580	-	-	-	-
	E09921_T	36.4	-	-	-	-	-	2.7510	-	-	-	-
	E09948_T	--	0.4840	-	-	-	-	6.4740	-	-	-	-
	E09959_T	46.4	0.3300	0.3380	-	-	-	18.6070	-	-	-	-
	E09966_T	17.7	0.2100	0.2290	-	-	-	80.8820	-	-	-	-
	E09997_T	46.9	0.3740	-	-	-	-	3.9120	-	-	-	-
	E10025_T	--	0.1430	0.1300	-	-	-	-	-	-	-	-
	E10062_T	--	0.1500	0.1940	-	-	-	-	-	-	-	-
	E10103_T	3.3	-	0.0900	-	-	-	34.4690	-	-	-	-
	E10105_T	1.1	-	0.3440	-	-	-	51.8870	-	-	-	-
	E10138_T	46.9	0.2870	0.2260	-	-	-	2.2280	-	-	-	-
	E10162_T	15.4	-	-	-	-	-	64.1580	-	-	-	-
	E10182_T	--	0.2940	0.1910	-	-	-	-	-	-	-	-
	E10192_T	--	-	3.0640	-	-	-	4.7160	-	-	-	-
	E10196_T	--	0.2050	0.2720	-	-	-	-	-	-	-	-
	E10216_T	--	0.1870	0.1520	-	-	-	0.2360	-	-	-	-
	E10248_T	--	0.2560	0.1260	-	-	-	0.2910	-	-	-	-
	E10285_T	--	0.1390	0.1410	-	-	-	2.8150	-	-	-	-
	E10286_T	--	-	3.1210	-	-	-	-	-	-	-	-
	E10299_T	44.6	0.4720	-	-	-	-	58.1430	-	-	-	-
	E10362_T	--	0.1510	0.0440	-	-	-	-	-	-	-	-
	E10482_T	--	0.4420	0.3510	-	-	-	-	-	-	-	-
	E10483_T	66.4	-	3.5480	-	-	-	3.4010	-	-	-	-
	E10540_T	--	0.1760	0.0880	-	-	-	0.4290	-	-	-	-
	E10556_T	--	0.2430	0.0690	-	-	-	0.3380	-	-	-	-
	E10615_T	--	0.3280	0.0620	-	-	-	-	-	-	-	-
	E10645_T	--	-	0.1550	-	-	-	-	-	-	-	-
	E10710_T	--	-	-	-	-	-	22.3430	-	-	-	-
	HF0017_T	133.2	-	0.2060	0.2097	0.2119	-	2.5950	41315	22578	-	-
	HF0026_T	57.1	-	-	-	-	-	-	27599	-	-	-
	HF0087_T	78.8	0.2040	0.2530	0.2607	0.1641	-	-	-	0.2314	60045	-
	HF0089_T	7.9	-	2.4610	-	-	-	3.9800	44844	29198	-	-
	HF0152_T	131.5	0.0450	0.1360	-	-	-	-	-	-	-	-
	HF0223_T	43.1	0.3600	-	0.2708	0.2391	-	-	-	-	-	-
	HF0244_T	7.5	0.1040	0.3670	-	-	-	14.2680	-	-	-	-
	HF0252_T	123.1	-	-	0.2055	0.4160	-	-	-	-	-	-
	HF0305_T	49.2	-	0.4000	-	0.3254	2.1064	0.3080	-	-	25930	-
	HF0316_T	73.4	-	0.1960	-	-	-	12.5600	-	-	-	-
	HF0329_T	--	0.4010	0.3090	0.1676	0.2239	-	0.4910	-	-	22723	-
	HF0332_T	--	-	-	0.2663	0.2307	-	0.3080	-	0.3726	-	-
	HF0434_T	6.1	0.1400	0.1200	0.1687	0.1028	-	-	-	-	-	-
	HF0435_T	110.5	0.1300	0.0900	-	-	-	-	-	-	-	-
	HF0450_T	29.5	-	-	-	-	-	9.0490	-	-	-	-
	HF0488_T	--	0.2100	0.3230	-	-	-	-	-	-	-	-
	HF0491_T	--	0.0540	0.0830	-	-	-	-	-	-	-	-
	HF0606_T	76.8	-	0.2920	-	-	-	2.1180	-	-	-	-
	HF0608_T	10.6	-	0.4150	-	-	-	6.6980	76235	48266	-	-
	HF0639_T	--	0.2280	0.1100	-	-	-	0.1430	-	-	-	-
	HF0670_T	96.3	0.0240	0.1110	-	-	-	-	-	-	-	-
	HF0702_T	8.5	0.2350	0.2300	-	-	-	71.3950	-	-	-	-
	HF0726_T	89.4	0.2430	0.1560	-	-	-	4.7360	-	-	-	-
	HF0757_T	74.9	0.3520	0.3500	-	-	-	7.0310	-	-	-	-
	HF0778_T	8.1	-	0.4430	-	-	-	2.5400	-	-	-	-
	HF0802_T	88.0	0.2980	0.1310	-	-	-	-	-	-	-	-
	HF0822_T	--	0.1890	0.2780	-	-	-	0.3820	-	-	-	-
	HF0844_T	63.8	-	0.3250	-	-	-	6.1980	-	-	-	-
	HF0850_T	--	0.4720	0.2060	-	-	-	16.0080	-	-	-	-
	HF0855_T	13.7	0.4140	0.1930	-	-	-	41.0340	-	-	-	-
	HF0899_T	66.7	0.1450	0.1800	-	-	-	0.3830	-	-	-	-
	HF0914_T	146.9	0.3650	0.1910	-	-	-	0.1900	-	-	-	-
	HF0931_T	119.0	0.0130	0.0440	0.0801	0.0687	-	0.3710	24923	-	-	41141
	HF0936_T	5.1	2.1260	-	-	-	-	18.9980	191967	129780	51645	-
	HF0953_T	44.6	0.3290	-	0.2496	0.3145	-	6.6610	110112	86308	29052	-
	HF0954.2_T	11.0	-	-	-	-	-	24.2980	-	-	-	-
	HF0966_T	137.7	0.1050	0.3210	-	-	-	-	-	-	-	-
	HF0975_T	36.5	0.0500	0.2070	-	-	-	2.2060	-	-	-	-
	HF0982_T	15.2	2.7530	5.2910	-	-	-	66.7990	-	-	-	-
	HF1032_T	28.1	0.4300	0.2980	-	-	-	-	-	-	-	-
	HF1136_T	45.3	-	2.6820	-	-	-	87.0490	-	-	-	-
	HF1150_T	21.2	0.0660	0.4760	-	-	-	38.0220	-	-	-	-
	HF1156_T	105.3	0.1620	0.0960	-	-	-	0.3120	-	-	-	-
	HF1185_T	95.2	-	2.9230	-	-	-	42.8950	-	-	-	-
	HF1186_T	20.1	0.0540	-	-	-	-	2.7620	-	-	-	-
	HF1232_T	20.2	-	0.1060	0.3379	0.3008	-	7.3400	82683	57390	-	22204
	HF1235_T	98.4	0.0310	0.1050	-	-	-	-	-	-	-	-
	HF1242_T	149.0	0.1820	0.1640	-	-	-	13.1110	-	-	-	-
	HF1246_T	0.2	2.5050	5.9440	-	-	-	9.0300	-	-	-	-
	HF1255_T	3.5	-	2.3970	-	-	-	9.3160	-	-	-	-
	HF1280_T	15.8	-	2.4220	-	-	-	26.6260	-	-	-	-
	HF1286_T	13.2	-	-	-	-	-	141.1170	-	-	-	-
	HF1295_T	19.1	-	2.0440	-	-	-	2.1810	-	-	-	-
	HF1316_T	6.9	0.3720	-	-	-	-	4.9410	-	-	-	-
	HF1319_T	--	-	0.3010	-	-	-	-	-	-	-	-
	HF1325_T	84.5	0.0550	0.1470	0.1599	0.1730	-	0.4420	21925	-	-	-
	HF1334_T	115.7	0.3940	0.1990	-	-	-	3.9690	-	-	-	-
	HF1344_T	9.0	0.3960	0.1980	-	-	-	63.6790	-	-	-	-
	HF1345_T	83.5	-	0.2010	-	-	-	18.3630	-	-	-	-
	HF1366_T	--	2.5320	2.8610	-	-	-	24.4670	-	-	-	-
	HF1380_T	--	-	0.4410	-	-	-	-	-	-	-	-
	HF1381_T	136.2	0.2300	0.4480	-	-	-	-	-	-	-	-
	HF1407_T	5.2	0.4410	-	-	-	-	22.1730	-	-	-	-
	HF1409_T	12.7	0.0250	0.1490	0.1549	0.1482	0.4733	9.1820	23748	-	-	-
	HF1442_T	47.2	0.0140	0.1840	-	-	-	-	-	-	-	-
	HF1475_T	31.7	0.2960	0.1220	-	-	-	0.3280	-	-	-	-
	HF1489_T	68.3	0.2230	0.1670	0.1075	0.1444	-	-	-	-	-	-
	HF1490_T	4.0	-	-	-	-	-	62.2390	-	-	-	-
	HF1494_T	34.1	0.4580	0.2350	-	-	-	12.7180	-	-	-	-
	HF1511_T	56.6	-	-	-	-	-	2.7000	-	-	-	-
	HF1551_T	70.9	0.1700	0.2370	-	-	-	2.2330	-	-	-	-
	HF1568_T	42.6	0.3470	0.2880	-	-	-	-	-	-	-	-
	HF1581_T	0.2	0.2610	-	-	-	-	4.6040	-	-	-	-
	HF1587_T	75.3	0.3740	-	-	-	-	-	-	-	-	-
	HF1588_T	75.2	0.3650	0.1350	-	-	-	-	-	-	-	-
	HF1606_T	73.6	-	-	-	-	-	0.1620	-	-	-	-
	HF1613_T	66.8	-	3.5050	-	-	-	-	-	-	-	-
	HF1677_T	63.5	-	0.2560	-	-	-	-	-	-	-	-
	HF1708_T	67.8	0.1840	0.1030	-	-	-	0.0590	-	-	-	-
	MD547038_T	22.0	0.2250	0.2670	-	-	-	0.2700	-	-	-	-
	MD548092_T	7.2	-	-	-	-	-	14.5780	-	-	-	-
	MD548457_T	--	0.0310	0.0500	-	-	-	0.1010	-	-	-	-
	MD550239_T	15.3	0.2720	0.1740	-	-	-	5.6560	-	-	-	-
	MD550715_T	32.0	0.2150	0.2690	-	-	-	-	-	-	-	-
	MD554082_T	27.6	0.2650	0.1600	-	-	-	114.3850	-	-	-	-
	MD570013_T	--	0.1240	0.2340	-	-	-	3.4310	-	-	-	-
GBM Samples	00518392_T	5.0	-	2.5900	-	-	-	105.9680	-	-	-	-
	00641238_T	2.0	0.3490	0.1610	-	-	-	16.2880	-	-	-	-
	01074569_T	6.0	-	2.4530	-	-	-	130.5470	-	-	-	-
	01113810_T	2.0	3.8580	7.0500	-	-	-	73.9050	-	-	-	-
	03184579_T	10.0	-	5.9650	-	-	-	136.8680	-	-	-	-
	03272709_T	5.0	0.1400	0.1110	-	-	-	34.4080	-	-	-	-
	03352571_T	16.0	-	2.2380	-	-	-	90.7480	-	-	-	-
	03418160_T	6.0	-	3.4810	-	-	-	48.0590	-	-	-	-
	03425149_T	17.0	0.2780	0.2830	-	-	-	2.7260	-	-	-	-
	03431712_T	15.0	-	-	-	-	-	107.4600	-	-	-	-
	03431774_T	15.0	2.1510	5.9480	-	-	-	123.4880	-	-	-	-
	03434766_T	15.0	2.6080	6.8220	-	-	-	23.9280	-	-	-	-
	03439543_T	4.0	-	-	-	-	-	58.4900	-	-	-	-
	03441358_T	9.0	-	5.0760	-	-	-	86.8600	-	-	-	-
	03444255_T	13.0	2.4810	5.3210	-	-	-	54.1520	-	-	-	-
	03448110B_T	12.0	-	-	-	-	-	48.5300	-	-	-	-
	03448110_T	12.0	-	-	-	-	-	27.8020	-	-	-	-
	03451592_T	2.0	-	-	-	-	-	38.2980	-	-	-	-
	03461404_T	7.0	0.3790	0.2090	-	-	-	11.1480	-	-	-	-
	03463812_T	2.0	-	3.1980	-	-	-	102.4950	-	-	-	-
	03466950_T	9.0	-	0.2470	-	-	-	90.6420	-	-	-	-
	03468400_T	8.0	-	-	-	-	-	116.8840	-	-	-	-
	03473067_T	8.0	-	-	-	-	-	49.5670	-	-	-	-
	03473405_T	8.0	3.3560	5.7810	-	-	-	57.0070	-	-	-	-
	03474525_T	7.0	-	-	-	-	-	18.5220	-	-	-	-
	03479212_T	6.0	-	-	-	-	-	106.2920	-	-	-	-
	03484586_T	5.0	-	-	-	-	-	109.3540	-	-	-	-
	03486876_T	5.0	-	-	-	-	-	86.4950	-	-	-	-
	88295267_T	17.0	-	-	-	-	-	90.3360	-	-	-	-
	88375506_T	6.0	3.1840	7.6520	-	-	-	48.0690	-	-	-	-
	E09137B_T	--	-	-	-	-	-	5.0820	-	-	-	-
	E09137_T	--	-	4.9540	-	-	-	-	-	-	-	-
	E09138_T	--	-	-	-	-	-	60.2020	-	-	-	-
	E09139_T	36.5	-	2.4820	-	-	-	85.3160	-	-	-	-
	E09192_T	13.4	-	3.2010	-	-	-	3.7160	-	-	-	-
	E09214_T	--	0.1670	0.1680	-	-	-	-	-	-	-	-
	E09233_T	--	-	-	-	-	-	54.5210	-	-	-	-
	E09278B_T	36.6	0.4750	0.2920	-	-	-	2.4670	-	-	-	-
	E09278_T	36.6	0.0180	0.1200	-	-	-	0.1770	-	-	-	-
	E09331_T	38.9	2.9730	-	-	-	-	35.5250	-	-	-	-
	E09348_T	18.5	-	-	-	-	-	32.7570	-	-	-	-
	E09369_T	--	-	3.1310	-	-	-	26.0960	-	-	-	-
	E09405_T	--	4.2520	6.3050	-	-	-	35.2790	-	-	-	-
	E09430_T	32.0	-	-	-	-	-	33.9600	-	-	-	-
	E09449_T	--	-	2.5950	-	-	-	38.9820	-	-	-	-
	E09451_T	5.3	0.2760	0.3180	-	-	-	23.3890	-	-	-	-
	E09454_T	18.0	-	-	-	-	-	3.3980	-	-	-	-
	E09478_T	--	-	-	-	-	-	99.3020	-	-	-	-
	E09483_T	10.3	-	2.0500	-	-	-	175.6730	-	-	-	-
	E09489_T	15.7	5.1690	11.2310	-	-	-	55.7440	-	-	-	-
	E09535_T	20.0	-	2.5320	-	-	-	70.7050	-	-	-	-
	E09569_T	37.4	0.5000	0.3460	-	-	-	14.6390	-	-	-	-
	E09601_T	13.2	2.6610	6.7480	-	-	-	84.5510	-	-	-	-
	E09602_T	4.1	-	3.0490	-	-	-	52.0830	-	-	-	-
	E09605_T	59.3	-	2.4700	-	-	-	46.7450	-	-	-	-
	E09606_T	13.3	-	2.6530	-	-	-	38.8210	-	-	-	-
	E09610_T	12.5	0.2120	0.4650	-	-	-	100.2700	-	-	-	-
	E09615_T	29.6	-	2.0150	-	-	-	94.5990	-	-	-	-
	E09622_T	--	-	-	-	-	-	107.0210	-	-	-	-
	E09623_T	20.7	-	2.6140	-	-	-	78.7360	-	-	-	-
	E09624_T	--	-	-	-	-	-	103.4470	-	-	-	-
	E09647_T	19.3	-	-	-	-	-	36.2210	-	-	-	-
	E09649_T	9.7	-	4.8920	-	-	-	26.6070	-	-	-	-
	E09654_T	7.3	2.8170	5.8420	-	-	-	67.8250	-	-	-	-
	E09655_T	--	-	-	-	-	-	21.4180	-	-	-	-
	E09670_T	14.2	0.4020	0.2960	-	-	-	3.8580	-	-	-	-
	E09680_T	--	-	-	-	-	-	25.1720	-	-	-	-
	E09690_T	62.3	-	0.2260	-	-	-	2.2670	-	-	-	-
	E09698_T	4.1	4.8670	13.3750	-	-	-	90.2430	-	-	-	-
	E09722_T	28.5	0.1390	0.1370	-	-	-	23.2760	-	-	-	-
	E09730_T	61.7	-	2.0960	-	-	-	64.7030	-	-	-	-
	E09740_T	16.8	-	-	-	-	-	81.8410	-	-	-	-
	E09742_T	--	0.3380	-	-	-	-	54.8630	-	-	-	-
	E09744_T	46.8	3.1510	6.4460	-	-	-	96.0520	-	-	-	-
	E09752_T	--	2.3830	5.3650	-	-	-	95.1250	-	-	-	-
	E09756_T	--	-	4.5990	-	-	-	68.5340	-	-	-	-
	E09759_T	20.1	-	-	-	-	-	36.9310	-	-	-	-
	E09782_T	17.3	3.7140	6.1490	-	-	-	99.9230	-	-	-	-
	E09786_T	46.3	-	0.3210	-	-	-	29.9140	-	-	-	-
	E09787_T	86.5	2.1860	5.3650	-	-	-	12.0820	-	-	-	-
	E09791_T	13.4	0.3490	0.1790	-	-	-	31.9280	-	-	-	-
	E09800_T	23.3	-	3.4350	-	-	-	71.4440	-	-	-	-
	E09802_T	32.2	-	-	-	-	-	105.4740	-	-	-	-
	E09810_T	19.0	0.4770	0.1640	-	-	-	42.3640	-	-	-	-
	E09825_T	--	-	-	-	-	-	111.5660	-	-	-	-
	E09829_T	--	0.1930	0.0950	-	-	-	42.4810	-	-	-	-
	E09832_T	5.6	-	-	-	-	-	122.1700	-	-	-	-
	E09833B_T	20.8	-	-	-	-	-	42.3340	-	-	-	-
	E09833_T	20.8	-	-	-	-	-	138.4050	-	-	-	-
	E09842_T	--	0.1410	0.2500	-	-	-	29.5640	-	-	-	-
	E09846_T	14.3	-	0.3700	-	-	-	2.4130	-	-	-	-
	E09847_T	30.8	0.2500	0.2030	-	-	-	31.7950	-	-	-	-
	E09852_T	48.3	0.1180	0.1170	-	-	-	3.3680	-	-	-	-
	E09857_T	--	-	-	-	-	-	36.0960	-	-	-	-
	E09862_T	--	-	-	-	-	-	119.6560	-	-	-	-
	E09906_T	--	-	-	-	-	-	16.3110	-	-	-	-
	E09907B_T	55.2	-	-	-	-	-	19.8980	-	-	-	-
	E09907_T	55.2	-	-	-	-	-	55.1680	-	-	-	-
	E09917_T	6.1	-	2.7310	-	-	-	125.5180	-	-	-	-
	E09930_T	5.1	-	-	-	-	-	21.8380	-	-	-	-
	E09938_T	25.2	2.1670	4.1650	-	-	-	2.6550	-	-	-	-
	E09951_T	22.6	-	3.7730	-	-	-	110.5990	-	-	-	-
	E09956_T	21.0	-	2.1410	-	-	-	2.5680	-	-	-	-
	E09967_T	4.4	-	5.4960	-	-	-	85.7910	-	-	-	-
	E10002_T	8.4	-	3.3410	-	-	-	39.3900	-	-	-	-
	E10012_T	--	0.4110	-	-	-	-	101.1780	-	-	-	-
	E10013_T	4.9	-	-	-	-	-	113.0260	-	-	-	-
	E10016_T	29.5	-	2.4170	-	-	-	29.0500	-	-	-	-
	E10026_T	15.4	0.1910	0.2190	-	-	-	15.1270	-	-	-	-
	E10029_T	--	0.4520	0.3590	-	-	-	4.6680	-	-	-	-
	E10031_T	27.5	-	-	-	-	-	26.7920	-	-	-	-
	E10041_T	8.2	-	-	-	-	-	81.3790	-	-	-	-
	E10077_T	25.8	0.4000	0.0810	-	-	-	31.1200	-	-	-	-
	E10102_T	38.8	-	0.4250	-	-	-	69.7320	-	-	-	-
	E10110_T	23.1	0.3830	0.2480	-	-	-	64.8520	-	-	-	-
	E10140_T	--	-	-	-	-	-	128.6440	-	-	-	-
	E10144_T	25.9	-	-	-	-	-	14.1900	-	-	-	-
	E10158_T	40.6	-	2.1600	-	-	-	2.0710	-	-	-	-
	E10172_T	--	-	-	-	-	-	116.0490	-	-	-	-
	E10184_T	28.3	-	2.2560	-	-	-	6.5390	-	-	-	-
	E10191_T	--	-	0.4130	-	-	-	-	-	-	-	-
	E10193_T	34.2	-	2.4180	-	-	-	6.4270	-	-	-	-
	E10203_T	--	-	-	-	-	-	4.7600	-	-	-	-
	E10211_T	28.4	0.2980	0.4330	-	-	-	-	-	-	-	-
	E10226_T	18.7	-	0.3200	-	-	-	40.0750	-	-	-	-
	E10227_T	12.6	-	-	-	-	-	26.6380	-	-	-	-
	E10249_T	--	-	-	-	-	-	3.8920	-	-	-	-
	E10250_T	6.0	-	-	-	-	-	83.1190	-	-	-	-
	E10252B_T	53.0	-	2.1770	-	-	-	3.3220	-	-	-	-
	E10252C_NT	53.0	3.4490	0.2330	-	-	-	-	-	-	-	-
	E10252C_T	53.0	3.2260	-	-	-	-	5.5560	-	-	-	-
	E10252_T	53.0	0.2860	0.3160	-	-	-	4.8180	-	-	-	-
	E10258_T	20.6	0.4690	-	-	-	-	3.4280	-	-	-	-
	E10262_T	18.0	-	0.2730	-	-	-	57.8860	-	-	-	-
	E10264_T	--	-	-	-	-	-	52.4360	-	-	-	-
	E10267_T	12.0	-	-	-	-	-	83.1100	-	-	-	-
	E10271_T	12.5	-	-	-	-	-	121.2100	-	-	-	-
	E10284_T	4.8	-	2.5820	-	-	-	113.2650	-	-	-	-
	E10290_T	6.9	-	2.3730	-	-	-	50.8140	-	-	-	-
	E10292_T	5.5	-	2.6650	-	-	-	134.3680	-	-	-	-
	E10300_T	9.4	2.6270	2.8210	-	-	-	62.6230	-	-	-	-
	E10305_T	10.1	-	-	-	-	-	62.3600	-	-	-	-
	E10306_T	6.2	-	3.0850	-	-	-	143.1900	-	-	-	-
	E10312_T	37.9	0.4710	0.4290	-	-	-	17.8060	-	-	-	-
	E10313_T	19.6	3.2420	9.9960	-	-	-	140.4420	-	-	-	-
	E10318_T	26.4	-	3.6960	-	-	-	17.5650	-	-	-	-
	E10433_T	10.7	-	2.0330	-	-	-	4.5830	-	-	-	-
	E10444_T	17.0	-	5.4040	-	-	-	119.5390	-	-	-	-
	E10462_T	35.9	-	2.7520	-	-	-	21.3150	-	-	-	-
	E10488_T	21.9	-	-	-	-	-	70.2340	-	-	-	-
	E10512_T	--	0.0300	0.1940	-	-	-	-	-	-	-	-
	E10514_T	23.7	-	0.0570	-	-	-	10.2500	-	-	-	-
	E10551_T	12.3	2.8210	0.2270	-	-	-	86.0600	-	-	-	-
	E10596_T	--	-	-	-	-	-	7.2740	-	-	-	-
	E10662B_T	--	5.5190	11.5200	-	-	-	81.2030	-	-	-	-
	E10662_T	--	-	-	-	-	-	11.6070	-	-	-	-
	E50057_T	17.5	0.4790	0.3490	-	-	-	11.7290	-	-	-	-
	E50074_T	5.4	-	-	-	-	-	153.6620	-	-	-	-
	E50091_T	13.8	0.2740	0.2390	-	-	-	25.1440	-	-	-	-
	E50123_T	17.5	-	-	-	-	-	100.2040	-	-	-	-
	HF0024_T	5.8	-	-	-	-	-	17.5300	-	-	-	-
	HF0031_T	0.5	-	2.4170	-	-	-	62.3250	-	-	-	-
	HF0048_T	59.0	-	0.1260	-	-	-	3.3410	-	-	-	-
	HF0050_T	26.2	-	-	-	0.4829	2.4551	29.4820	56403	36550	-	-
	HF0066_T	9.1	-	-	-	-	-	105.4010	-	-	-	-
	HF0138_T	1.2	0.4290	0.2460	-	-	-	26.7920	-	-	-	-
	HF0142_T	0.3	-	-	-	-	-	83.6760	-	-	-	-
	HF0180_T	0.3	-	-	-	-	-	49.1710	-	-	-	-
	HF0212_T	--	2.7000	3.2370	-	-	-	25.4880	-	-	-	-
	HF0268_T	21.9	0.1910	0.1500	-	-	-	15.1300	-	-	-	-
	HF0300.3_T	57.9	-	4.2150	-	-	-	93.1670	-	-	-	-
	HF0408_T	15.8	-	2.2870	-	-	-	152.0870	-	-	-	-
	HF0442.5_T	19.6	-	0.3450	-	-	-	49.0010	618787	459533	51281	85564
	HF0445_T	47.2	-	-	-	-	-	100.8280	-	-	-	-
	HF0505_T	3.2	0.3200	0.3000	-	-	-	-	-	-	-	-
	HF0520_T	8.7	-	-	-	-	-	180.8630	-	-	-	-
	HF0543_T	67.6	-	2.4240	-	-	-	76.2540	-	-	-	-
	HF0583_T	15.8	0.4460	0.4400	-	-	-	126.3030	-	-	-	-
	HF0627_T	10.7	0.2860	0.1170	0.3295	0.3339	2.2351	37.9950	174357	90208	21356	66082
	HF0654_T	14.6	-	-	-	-	-	72.0410	-	-	-	-
	HF0790_T	7.5	2.0970	6.8710	-	-	-	205.1810	-	-	-	-
	HF0891_T	28.8	-	-	-	-	-	97.0560	-	-	-	-
	HF0894_T	14.1	-	3.3880	-	-	2.0676	65.0620	482827	369859	53787	31983
	HF0963_T	10.6	-	-	-	-	-	46.8100	-	-	-	-
	HF0986_T	62.4	-	-	-	-	-	14.7310	467722	369681	46166	-
	HF0990_T	88.3	0.3770	0.1700	0.3730	0.3429	-	66.1080	406885	308032	53570	180317
	HF0992_T	20.0	0.3430	0.1920	-	-	-	46.9730	-	-	-	-
	HF0996_T	120.5	-	4.6350	-	-	-	56.1320	-	-	-	-
	HF1058_T	18.0	0.4480	-	-	-	-	2.5110	-	-	-	-
	HF1077_T	73.4	0.4830	0.2380	-	-	-	39.5540	-	-	-	-
	HF1078_T	22.8	-	-	-	-	-	79.1080	-	-	-	-
	HF1097_T	9.0	-	0.2850	-	-	-	21.2260	-	-	-	-
	HF1122_T	7.3	-	-	-	-	-	50.6240	-	-	-	-
	HF1137_T	18.3	-	-	-	-	-	68.4870	-	-	-	-
	HF1139_T	15.8	0.4850	0.3320	0.2412	0.1724	-	78.5070	397301	315814	50061	85724
	HF1178_T	15.8	-	-	-	-	-	51.9750	-	-	-	-
	HF1191_T	0.3	-	-	-	-	-	71.5930	-	-	-	-
	HF1220_T	10.4	-	-	-	-	-	63.4150	677075	469149	63643	-
	HF1262_T	23.7	2.2180	4.5990	-	-	-	82.6960	-	-	-	-
	HF1269_T	13.0	-	-	0.4678	-	-	43.4940	303898	209294	29824	-
	HF1292_T	57.7	4.2930	12.7500	-	-	-	106.4290	-	-	-	-
	HF1297_T	17.2	0.4330	0.1410	0.4344	0.4798	-	84.0250	628595	472400	53512	152813
	HF1318_T	7.7	-	2.4650	-	-	-	90.1810	-	-	-	-
	HF1338_T	5.9	0.2700	0.1860	-	-	2.2802	29.2980	874807	586997	107622	63101
	HF1356_T	13.5	-	-	-	-	-	35.1330	-	-	-	-
	HF1382_T	48.3	-	3.0490	-	-	-	65.9250	-	-	-	-
	HF1397_T	30.0	-	2.1210	-	-	-	102.0230	900399	718323	90764	33685
	HF1469_T	22.2	-	-	-	-	-	37.5760	-	-	-	-
	HF1492_T	2.2	-	-	-	-	-	2.0710	-	-	-	-
	HF1509_T	2.7	0.0750	0.3680	-	-	-	37.2650	-	-	-	-
	HF1517_T	8.3	0.4120	0.4090	-	-	-	102.5900	-	-	-	-
	HF1534_T	7.8	0.4690	-	-	-	-	10.3730	-	-	-	-
	HF1538_T	3.2	-	2.2200	-	-	-	41.4340	-	-	-	-
	HF1540_T	10.2	2.5830	6.0650	-	-	-	81.8980	-	-	-	-
	HF1585_T	19.9	-	-	-	-	-	14.3680	-	-	-	-
	HF1589_T	3.3	-	-	-	-	-	88.3250	-	-	-	-
	HF1608_T	7.9	0.2190	0.2270	-	-	-	113.5160	-	-	-	-
	HF1618_T	2.4	0.4020	-	-	-	-	137.2580	-	-	-	-
	HF1628_T	14.6	-	-	-	-	-	69.6350	-	-	-	-
	HF1640_T	5.5	0.2120	0.2920	-	-	-	2.8020	-	-	-	-
	HF1671_T	13.3	0.3880	0.2710	-	-	-	39.1990	-	-	-	-
	MD545226_T	37.4	-	0.4730	-	-	-	29.5640	-	-	-	-
	MD602958_T	18.2	-	3.9490	-	-	-	32.5090	-	-	-	-
	MD607103_T	11.8	3.8260	8.2620	-	-	-	101.8110	-	-	-	-
	MD607216_T	11.1	2.0290	5.3610	-	-	-	97.1240	-	-	-	-
	MD608660_T	3.7	-	2.2680	-	-	-	101.1780	-	-	-	-
	MD621233_T	7.9	0.4810	0.2640	-	-	-	8.5350	-	-	-	-
MIXED Samples	E09262_T	13.6	-	4.9430	-	-	-	6.4120	-	-	-	-
	E09289_T	28.4	-	-	-	-	-	4.0950	-	-	-	-
	E09334_T	85.2	-	-	-	-	-	36.4220	-	-	-	-
	E09358_T	127.1	0.4720	0.3120	-	-	-	-	-	-	-	-
	E09394_T	51.7	0.0190	0.2190	-	-	-	0.1630	-	-	-	-
	E09440_T	--	0.2680	-	-	-	-	0.2080	-	-	-	-
	E09511_T	12.3	-	3.8970	-	-	-	63.9890	-	-	-	-
	E09688_T	50.8	-	-	-	-	-	5.6440	-	-	-	-
	E09848_T	--	0.3060	0.2110	-	-	-	-	-	-	-	-
	E10690_T	--	0.4820	0.4200	-	-	-	32.0940	-	-	-	-
	HF0183_T	--	0.3240	0.2970	-	-	-	2.3360	-	-	-	-
OLIGODENDROGLIOMA Samples	03433293_T	15.0	0.1050	0.1880	-	-	-	-	-	-	-	-
	03436958_T	16.0	0.2770	0.1250	-	-	-	-	-	-	-	-
	03437691_T	16.0	0.1430	0.2210	-	-	-	-	-	-	-	-
	03450728_T	12.0	0.1840	0.1300	-	-	-	-	-	-	-	-
	03465304_T	9.0	0.1210	0.1870	-	-	-	2.0840	-	-	-	-
	03471616_T	8.0	0.2390	0.1900	-	-	-	-	-	-	-	-
	03476542_T	7.0	0.3780	0.1290	-	-	-	-	-	-	-	-
	03480779_T	6.0	0.2860	0.1980	-	-	-	5.1800	-	-	-	-
	E08021_T	81.5	0.3670	0.2720	-	-	-	15.6900	-	-	-	-
	E09419_T	--	0.2210	-	-	-	-	-	-	-	-	-
	E09448_T	229.1	-	-	-	-	-	126.7420	-	-	-	-
	E09503_T	--	0.0720	0.1720	-	-	-	-	-	-	-	-
	E09513_T	13.4	-	0.4560	-	-	-	101.1310	-	-	-	-
	E09656_T	34.1	-	-	-	-	-	41.8090	-	-	-	-
	E09661_T	48.5	-	-	-	-	-	2.7340	-	-	-	-
	E09664_T	27.1	-	-	-	-	-	5.6720	-	-	-	-
	E09681_T	112.2	0.3900	0.2850	-	-	-	0.4380	-	-	-	-
	E09699_T	--	0.0640	0.0930	-	-	-	-	-	-	-	-
	E09755_T	--	0.0720	0.0530	-	-	-	-	-	-	-	-
	E09804_T	42.4	0.0400	0.1230	-	-	-	-	-	-	-	-
	E09858_T	129.5	-	2.7370	-	-	-	2.7970	-	-	-	-
	E09860_T	36.8	-	2.4390	-	-	-	-	-	-	-	-
	E09867_T	38.7	0.0740	0.0800	-	-	-	-	-	-	-	-
	E09890_T	1.8	-	2.4460	-	-	-	2.5560	-	-	-	-
	E09893_T	111.9	-	0.4660	-	-	-	4.0300	-	-	-	-
	E09937_T	--	0.3140	0.3500	-	-	-	46.0060	-	-	-	-
	E09949_T	--	0.0110	0.1310	-	-	-	0.2570	-	-	-	-
	E09988_T	64.6	0.3080	0.2290	-	-	-	67.3570	-	-	-	-
	E10001_T	8.7	0.2260	0.1580	-	-	-	5.3180	-	-	-	-
	E10011_T	--	0.1420	0.4940	-	-	-	-	-	-	-	-
	E10021_T	--	0.3580	0.2790	-	-	-	3.1310	-	-	-	-
	E10054_T	--	0.0870	0.1470	-	-	-	-	-	-	-	-
	E10072_T	37.2	0.1690	0.0750	-	-	-	-	-	-	-	-
	E10097_T	36.6	0.2390	0.0990	-	-	-	-	-	-	-	-
	E10163_T	--	0.4800	0.4870	-	-	-	7.2020	-	-	-	-
	E10278_T	--	-	0.0890	-	-	-	-	-	-	-	-
	E10470_T	--	-	2.1150	-	-	-	12.1020	-	-	-	-
	E10691_T	--	0.2760	0.0560	-	-	-	0.2110	-	-	-	-
	HF0184_T	12.0	-	0.2800	-	-	-	132.3990	-	-	-	-
	HF0218_T	--	0.3110	0.4280	-	-	-	7.2940	-	-	-	-
	HF0251_T	22.7	-	-	-	-	-	87.2900	-	-	-	-
	HF0291_T	94.5	-	0.2150	-	-	-	0.1270	-	-	-	-
	HF0327_T	19.6	-	2.2310	-	-	-	59.5290	-	-	-	-
	HF0460_T	10.7	2.0220	2.6220	-	-	-	78.2900	-	-	-	-
	HF0510_T	19.6	-	-	-	-	-	74.3750	-	-	-	-
	HF0816_T	46.7	-	-	-	-	-	20.3190	-	-	-	-
	HF0828_T	--	-	0.2490	-	-	-	3.1440	52079	26105	-	20636
	HF0835_T	45.3	0.2000	0.1880	0.0840	0.0978	-	-	-	-	-	-
	HF0897_T	--	-	3.0640	-	-	-	19.3700	-	-	-	-
	HF0920_T	1.0	0.0470	0.0900	-	-	-	-	-	-	-	-
	HF0960_T	88.7	0.4410	-	-	-	-	-	-	-	-	-
	HF0962_T	116.5	0.1160	0.1500	-	0.4249	2.9109	0.3400	-	-	28081	-
	HF1057_T	24.5	0.4710	-	0.4705	0.4324	-	67.5440	449959	330608	41291	44544
	HF1090_T	8.5	-	0.3840	-	-	-	77.5340	-	-	-	-
	HF1167_T	17.9	-	0.4960	-	-	-	10.3440	-	-	-	-
	HF1227_T	251.7	-	0.1520	0.1846	0.1894	0.4407	27.5460	24229	-	-	26563
	HF1357_T	30.8	-	-	-	-	-	16.4580	-	-	-	-
	HF1458_T	8.8	-	-	-	-	-	111.2570	1011591	832092	109448	89924
	HF1487_T	9.9	-	0.2290	-	-	-	12.4470	-	-	-	-
	HF1493_T	41.9	0.1260	0.2250	-	-	-	2.6170	-	-	-	-
	HF1502_T	6.4	-	-	-	-	-	2.3520	-	-	-	-
	HF1702_T	5.4	-	-	-	-	-	18.0730	-	-	-	-
	MD508984_T	22.3	-	2.6040	-	-	-	105.1100	-	-	-	-

## Sheet: Co-expression & Survival
Co-expression and survival (months)
4:ATS1>2;IGFBP2>2		7.1	65.4	66.4	7.9	49.2	5.1	15.2	45.3	95.2	0.2	3.5	15.8	19.1	5	6	2	10	16	6	15	15	9	13	2	8	6	36.5	13.4	38.9	10.3	15.7	20	13.2	4.1	59.3	13.3	29.6	20.7	9.7	7.3	4.1	61.7	46.8	17.3	86.5	23.3	6.1	25.2
3:ATS1<2;IGFBP2>2		13	5	6	6	19.3	213.8	42.5	23	38.4	59.4	46.4	17.7	46.9	3.3	1.1	46.9	44.6	133.2	78.8	7.5	73.4	76.8	10.6	8.5	89.4	74.9	8.1	63.8	13.7	119	44.6	36.5	21.2	20.1	20.2	149	6.9	84.5	115.7	9	83.5	5.2	12.7	34.1	70.9	0.2	15.3	27.6
1:Both<2		38.8	66.7	146.9	105.3	31.7	67.8	22	36.6	112.2	94.5
2:ATS1>2;IGFBP2<2		Not samples
[truncated: 68 more columns]
